# Supplementary material for: Marine protected areas and children’s dietary diversity in the Philippines
Source: Popul Environ. 2015 Jun 4;37:341–61. doi: 10.1007/s11111-015-0240-9 (PMC4754318; doi:10.1007/s11111-015-0240-9)
Supplement: Supplementary file 1 — Supplementary material 1 (XLS 35 kb) [file 11111_2015_240_MOESM1_ESM.xls]

## Sheet: Supplement_Table1_2008regs
	For supplement
	Table 1: Logistic regression results: Odds ratios representing the relationship between MPA characteristics and minimum dietary diversity of the most recently born child aged 6-59 months: Philippines 2008 Demographic and Health Survey
		Model 1	Model 2	Model 3	Model 4	Model 5	Model 6	Model 7	Model 8
	MPA Characteristics
	Proximity to MPA (ref: > 10 km)
	<= 2 km	2.42**	2.44**
	2-5 km	0.90	0.83
	5-10 km	1.01	1.16
	Age of MPA (ref: >10 km)
	<3 yrs			0.96	0.82
	3-5 years			1.73+	1.86+
	6 or more years			1.05	1.15
	Size of MPA (ref: >10 km)
	<10 ha					1.20	1.23
	10-20 ha					0.98	1.07
	20-50 ha					0.67	0.63
	50+ ha					1.24	1.17
	Whether MPA is local (ref: > 10km)
	Locally managed							1.07	1.14
	Not locally managed							1.34	1.42
	Child & Household Characteristics
	Proximity to ocean (km)		1.00		1.00		1.00		1.00
	Child is female (ref: male)		1.02		1.02		1.01		1.02
	Mother's education (ref: no education)
	Primary education		1.87+		1.86+		1.87+		1.87+
	Secondary education		2.25*		2.26*		2.28*		2.27*
	Higher education		2.76**		2.82**		2.81**		2.80**
	Number of children in the household (ref:<2 children)
	2 children		0.75**		0.76**		0.76**		0.76**
	3 children		0.54***		0.54***		0.54***		0.55***
	4 or more children		0.30***		0.30***		0.29***		0.30***
	Household wealth status (ref: poorest)
	Poorer		1.50***		1.49***		1.48**		1.49**
	Middle		2.23***		2.24***		2.22***		2.22***
	Wealthier		1.64***		1.62**		1.63**		1.63**
	Wealthiest		2.18***		2.16***		2.15***		2.17***
	N	4382	4382	4382	4382	4382	4382	4382	4382
	+ p<0.1 * p<0.05 ** p<0.01 *** p<0.001
	Models: (1) proximity to MPA with no controls; (2) proximity to MPA with controls for proximity to ocean and child and household characteristics; (3) age of MPA with no controls; (4) age of MPA with controls for proximity to ocean and child and household characteristics; (5) size of MPA with no controls; (6) size of MPA with controls for proximity to ocean and child and household characteristics;…
